# Supplementary material for: Frequency and determinants of health care utilization for symptomatic reproductive tract infections in rural Indian women: A cross-sectional study
Source: PLoS One. 2019 Dec 5;14(12):e0225687. doi: 10.1371/journal.pone.0225687 (PMC6894837; doi:10.1371/journal.pone.0225687)
Supplement: S1 Dataset — (XLS) [file pone.0225687.s001.xls]

## Sheet: Sheet1
UniqueKey	q1a_103	qI_1	qI_2	qI_2b_specify	qI_6	qI_7	qI_8	qI_9	q15_sleeping_room	q17_BPL_card	q63	q64_go_where	q65	q66real	q67a	q67b	q67c	q67d	q67e	q67f	q67g	q67h	q67i	q67j	q67k	q68a	q68b	q68c	q68d	q68e	q68f	q68g	q68h	q69_time	q70a	q70b	q70c	q70d	q70e	q70f	q70g	q10a_male	q10a_female	q10b_male	q10b_female	q10c_female	q10c_married	q10c_pregnant	q10c_birth
3	18	34	b	6	a	b	b	b	3	b	1	d	1	1	0	0	0	0	0	0	0	0	0	0	0	0	0	0	1	0	0	0	0	60	0	0	0	0	1	0	0	0	0	0	0	2	0	0	0
4	18	35	b	4	a	b	b	b	3	b	1	d	1	1	0	0	0	0	0	0	0	0	0	0	0	0	0	0	1	0	0	0	0	60	0	1	0	0	0	0	0	0	0	0	0	3	0	0	1
5	18	31	b	3	a	b	a	b	3	c	1	d	1	1	0	0	0	0	0	0	0	0	0	0	0	0	0	0	1	0	0	0	0	120	0	0	0	0	1	0	0	0	0	0	0	1	0	0	0
6	18	31	b	5	a	b	a	b	3	b	1	d	1	1	0	0	0	0	0	0	0	0	0	0	0	0	0	0	1	0	0	0	0	120	0	1	0	0	0	0	0	0	0	0	0	4	0	0	0
7	18	35	b	7	a	b	a	b	4	b	1	d	1	1	0	0	0	0	0	0	0	0	0	0	0	0	0	0	1	0	0	0	0	60	0	0	0	0	1	0	0	0	0	0	0	3	0	0	0
8	18	25	b	3	a	b	b	b	3	a	1	d	1	1	0	0	0	0	0	0	0	0	0	0	0	0	0	0	1	0	0	0	0	120	0	0	0	0	1	0	0	0	0	0	0	2	0	0	0
9	18	34	b	7	a	b	b	b	2	b	1	d	1	1	0	0	0	0	0	0	0	0	0	0	0	0	0	0	1	0	0	0	0	60	0	0	0	0	1	0	0	0	0	0	0	2	0	0	0
15	18	32	b	5	c	e	a	b	2	b	1	g	1	1	0	0	0	0	0	0	0	0	0	0	0	0	0	0	1	0	0	0	0	30	0	1	0	0	0	0	0	0	0	0	0	1	0	0	0
34	8	35	b	9	a	a	c	b	2	a	0		1	1	0	0	0	0	0	0	0	0	0	0	0	0	0	0	0	0	0	0	0	60	0	1	0	0	0	0	0	1	1	0	0	1	0	0	0
44	8	18	a		a	a	c	c	1	b	1	e	1	1	0	0	0	0	0	0	0	0	0	0	0	0	0	0	0	1	0	0	0	60	0	1	0	0	0	0	0	0	0	0	1	2	0	0	0
80	8	28	b	7	a	c	c	b	2	a	1	g	1	1	0	0	0	0	0	0	0	0	0	0	0	0	0	0	0	0	0	1	0	45	0	0	0	0	1	0	0	1	0	1	0	3	0	0	0
81	8	38	b	21	a	c	b	b	2	a	1	g	1	1	0	0	0	0	0	0	0	0	0	0	0	0	0	0	0	0	0	1	0	60	0	0	0	0	1	0	0	0	0	2	2	0	0	0	0
116	8	32	b	10	a	c	b	b	2	a	1	d	1	1	0	0	0	1	0	0	0	0	0	0	0	0	0	0	0	0	0	0	0	30	0	0	0	0	1	0	0	0	0	0	1	1	0	0	0
128	8	24	b	6	a	d	c	d	2	b	1	d	1	1	0	0	0	0	0	0	0	0	0	0	0	0	0	0	0	0	0	0	0	60	0	1	0	0	0	0	0	0	0	0	0	2	0	0	0
238	18	15	a		b	e	c	d	2	b	1	g	1	1	0	0	0	0	0	0	0	0	0	0	0	0	0	0	0	0	0	0	0	45	0	1	0	0	0	0	0	0	0	0	2	2	0	0	0
247	18	22	a		a	b	c	c	2	b	1	f	1	1	0	0	0	0	0	0	0	0	0	0	0	0	0	0	0	0	0	0	0	30	0	0	1	0	0	0	0	0	0	1	1	2	0	0	0
252	18	30	b	10	a	b	a	b	1	a	1	d	1	1	0	0	0	0	0	0	0	0	0	0	0	0	0	0	1	0	0	0	0	25	0	0	0	1	0	0	0	0	0	2	0	1	0	0	0
254	18	35	b	18	a	b	a	b	2	b	1	g	1	1	0	0	0	0	0	0	0	0	0	0	0	0	0	0	1	0	0	0	0	25	0	0	0	1	0	0	0	0	0	2	1	1	0	0	0
255	18	25	b	6	a	b	b	b	2	b	0		1	1	0	0	0	0	0	0	0	0	0	0	0	0	0	0	0	0	0	1	0	60	0	1	0	0	0	0	0	0	2	0	1	1	0	0	0
257	18	27	b	5	a	b	a	b	2	b	1	d	1	1	0	0	0	0	0	0	0	0	0	0	0	0	0	0	1	0	0	0	0	60	0	0	0	1	0	0	0	1	1	0	0	1	0	0	0
259	18	24	b	3	a	b	b	b	2	b	0		1	1	0	0	0	0	0	0	0	1	0	0	0	0	0	0	0	0	1	0	0	60	0	1	0	0	0	0	0	1	0	0	0	1	0	0	0
270	18	34	b	14	c	e	c	b	2	b	1	d	1	1	0	0	0	0	0	0	0	0	0	0	0	0	0	0	0	0	0	0	0	120	0	0	0	0	1	0	0	0	1	0	2	1	0	0	0
293	18	37	b	12	a	a	c	b	2	a	1	d	1	1	0	0	0	0	0	0	0	0	0	0	0	0	0	0	1	0	0	0	0	60	0	1	0	0	0	0	0	0	0	1	1	1	0	0	0
308	18	35	b	15	a	b	c	b	2	b	1	d	1	1	0	0	0	0	0	0	0	0	0	0	0	0	0	0	1	0	0	0	0	60	0	1	0	0	0	0	0	0	0	0	0	3	0	0	0
312	18	30	b	7	b	e	c	b	3	a	1	g	1	1	0	0	0	0	0	0	0	0	0	0	0	0	0	0	0	0	0	1	0	30	0	1	0	0	0	0	0	3	1	1	0	3	0	0	0
389	18	20	b	0.73	a	b	a	b	2	b	0		1	1	0	0	0	0	0	0	0	0	0	0	0	0	0	0	0	0	0	0	0	60	0	1	0	0	0	0	0	1	0	1	0	1	1	0	0
413	18	30	b	6	a	b	c	b	1	a	1	d	1	1	0	0	0	0	0	0	0	0	0	0	0	0	0	0	1	0	0	0	0	60	0	0	0	1	0	0	0	0	1	0	0	1	0	0	0
416	18	30	b	4	c	e	c	b	1	b	1	e	1	1	0	0	0	0	0	0	0	0	0	0	0	0	0	0	0	0	0	0	0	15	0	1	0	0	0	0	0	1	0	0	1	1	0	0	0
474	18	35	b	14	c	e	a	b	3	a	1	f	1	1	0	0	0	0	0	0	0	0	0	0	0	0	0	1	0	0	0	0	0	60	0	1	0	0	0	0	0	0	1	1	1	1	0	0	0
537	18	35	b	15	a	b	a	b	3	b	1	d	1	1	0	0	0	0	0	0	0	0	0	0	0	0	0	0	1	0	0	0	0	90	0	1	0	0	1	0	0	0	0	0	6	2	0	0	0
566	18	25	b	5	a	b	c	b	5	b	1	d	1	1	0	0	0	0	0	0	0	0	0	0	0	0	0	0	1	0	0	0	0	60	0	0	0	0	1	1	0	0	0	0	0	2	0	0	0
693	8	28	b	6	a	a	c	b	3	a	1	g	1	1	0	0	0	0	0	0	0	0	0	0	0	0	0	0	0	0	0	1	0	60	0	0	0	0	0	1	0	0	0	1	0	1	0	0	0
705	8	20	a		a	c	c	d	5	b	1	f	1	1	0	0	0	0	0	0	0	0	0	0	0	0	0	0	0	0	1	0	0	30	0	1	0	0	0	0	0	0	0	0	1	3	0	0	0
738	8	35	b	16	a	a	b	b	2	a	1	g	1	1	0	0	0	0	0	0	0	0	0	0	0	0	0	0	0	0	0	1	0	60	0	1	0	0	0	0	0	0	0	1	1	1	0	0	0
755	8	27	b	3	a	c	b	b	1	b	1	g	1	1	0	0	0	0	0	0	0	0	0	0	0	0	0	0	0	0	0	0	0	60	0	1	0	0	0	0	0	0	0	1	0	1	0	0	0
760	8	29	b	6	a	c	c	b	4	a	1	g	1	1	0	0	0	0	0	0	0	0	0	0	0	0	0	0	0	0	0	0	0	30	0	1	0	0	0	0	0	0	1	1	2	5	0	0	0
847	18	18	a		a	a	a	d	1	b	0		1	1	0	0	0	0	0	0	0	0	0	0	0	0	0	0	0	0	0	0	0	40	0	1	0	0	0	0	0	0	0	1	1	1	0	0	0
865	18	23	b	0.75	a	b	c	b	5	a	1	b	1	1	0	0	0	0	0	0	0	0	0	0	0	0	0	0	0	0	0	0	0	15	0	1	0	0	1	0	0	0	4	1	1	6	1	0	0
901	18	29	b	8	a	a	a	b	1	a	1	g	1	1	0	0	0	0	0	0	0	0	0	0	0	0	0	0	0	0	0	1	0	30	0	0	0	1	0	0	0	0	2	0	1	1	0	0	0
902	18	27	b	6	a	a	a	b	2	a	1	g	1	1	0	0	0	0	0	0	0	0	0	0	0	0	0	0	1	0	0	0	0	30	0	0	0	1	0	0	0	2	1	0	0	1	0	0	0
914	18	30	b	10	c	e	a	b	2	a	1	c	1	1	0	0	0	0	0	0	0	0	0	0	0	0	0	0	1	0	0	0	0	60	0	1	0	0	0	0	0	0	0	2	0	1	0	0	0
920	18	25	b	5	c	e	c	b	2	a	1	g	1	1	0	0	0	0	0	0	0	0	0	0	0	0	0	0	0	0	0	1	0	45	0	1	0	0	0	0	0	2	0	0	0	1	0	0	0
922	18	28	b	6	a	a	a	b	2	a	1	g	1	1	0	0	0	0	0	0	0	0	0	0	0	0	0	0	0	0	0	1	0	45	0	0	0	1	0	0	0	2	0	1	0	1	0	0	0
934	18	36	b	16	a	b	c	b	2	b	0		1	1	0	0	0	0	0	0	0	0	0	0	0	0	0	0	1	0	0	0	0	90	0	1	0	0	0	0	0	0	0	1	2	1	0	0	0
946	18	45	c		a	b	a	b	2	a	1	d	1	1	0	0	0	0	0	0	0	0	0	0	0	0	0	0	1	0	0	0	0	30	0	0	1	0	0	0	0	0	0	1	0	1	0	0	0
982	18	29	b	9	c	e	c	b	2	a	1	g	1	1	0	0	0	0	0	0	0	0	0	0	0	0	0	0	1	0	0	0	0	60	0	1	0	0	0	0	0	1	0	1	0	2	0	0	0
985	18	45	b	25	c	e	c	b	2	a	1	f	1	1	0	0	0	0	0	0	0	0	0	0	0	0	0	0	0	0	1	0	0	60	0	1	0	0	0	0	0	0	0	0	0	2	0	0	0
1160	18	21	a		a	a	c	a	2	b	1	d	1	1	0	0	0	0	0	0	0	0	0	0	0	0	0	0	1	0	0	0	0	60	0	1	0	0	0	0	0	0	0	1	0	1	0	0	0
1162	18	25	a		c	e	a	a	2	b	1	d	1	1	0	0	0	0	0	0	0	0	0	0	0	0	0	0	1	0	0	0	0	50	0	1	0	0	0	0	0	1	0	0	0	1	0	0	0
1180	18	41	b	22	a	c	c	b	2	c	1	f	1	1	0	0	0	0	0	0	0	0	0	0	0	0	0	0	0	0	0	0	0	60	0	1	0	0	0	0	0	0	0	1	0	3	0	0	0
1199	18	21	b	3	c	e	c	b	2	b	1	e	1	1	0	0	0	0	0	0	0	0	0	0	0	0	0	0	1	0	0	0	0	210	0	1	0	0	0	0	0	1	0	0	0	1	0	0	0
1256	18	30	b	14	a	d	b	b	2	a	0		1	1	0	0	0	0	0	0	0	0	0	0	0	0	0	0	1	0	0	0	0	30	0	0	0	0	1	0	0	0	0	2	0	1	0	0	0
1270	18	17	a		a	d	c	d	2	a	0		1	1	0	0	0	0	0	0	0	0	0	0	0	0	0	0	0	0	1	0	0	45	0	1	0	0	0	0	0	0	1	0	0	3	0	0	0
1325	8	33	b	15	b	e	c	b	1	b	1	e	1	1	0	0	0	0	0	0	0	0	0	0	0	0	0	0	0	0	0	1	0	60	0	1	0	0	0	0	0	0	0	0	0	1	0	0	0
1326	8	20	b	2	b	e	c	b	2	a	1	d	1	1	0	0	0	0	0	0	0	0	0	0	0	0	0	0	1	0	0	0	0	60	0	1	0	0	0	0	0	0	1	0	0	5	0	1	0
1360	8	45	b	25	a	c	b	b	4	b	1	d	1	1	0	0	0	0	0	0	0	0	0	0	0	0	0	0	1	0	0	0	0	60	0	1	0	0	0	0	0	0	0	0	0	1	0	0	0
1369	8	41	b	12	a	b	b	b	1	b	1	d	1	1	0	0	0	0	0	0	0	0	0	0	0	0	0	0	0	0	0	0	0	30	0	1	0	0	0	0	0	0	0	0	2	1	0	0	0
1379	8	26	b	5	b	e	c	b	2	a	0		1	1	0	0	0	0	0	0	0	0	0	0	0	0	0	0	0	0	0	0	0	90	0	1	0	0	0	0	0	0	1	0	0	1	0	0	0
1429	18	34	b	12	d	e	a	b	4	a	0		1	1	0	0	0	0	0	0	0	0	0	0	0	0	0	0	1	0	0	0	1	45	0	1	0	0	0	0	0	0	0	1	1	1	0	0	0
1457	8	26	b	3	a	c	c	b	2	b	1	d	1	1	0	0	0	0	0	0	0	0	0	0	0	0	0	0	1	0	0	0	0	30	0	0	0	0	1	0	0	0	1	0	0	1	0	0	0
1458	8	32	b	6	a	c	c	b	2	a	1	d	1	1	0	0	0	0	0	0	0	0	0	0	0	0	0	0	0	0	0	0	0	60	0	1	0	0	0	0	0	1	1	0	0	1	0	0	0
1459	8	30	b	9	a	c	c	b	2	b	1	d	1	1	0	0	0	0	0	0	0	0	0	0	0	0	0	0	0	0	0	0	0	30	0	1	0	0	1	0	0	0	0	1	1	1	0	0	0
1483	8	35	b	12	a	a	a	b	1	b	0		1	1	0	0	0	0	0	0	0	0	0	0	0	0	0	0	0	0	0	1	0	60	1	1	0	0	0	0	0	0	0	1	2	1	0	0	0
1484	8	30	b	8	a	a	b	d	2	b	0		1	1	0	0	0	0	0	0	0	0	0	0	0	0	0	0	1	0	0	0	0	30	0	1	0	0	0	0	0	1	1	0	0	3	0	0	0
1487	8	32	b	7	a	d	c	b	3	b	0		1	1	1	0	0	0	0	0	0	0	0	0	0	0	0	0	0	0	0	0	0	30	0	0	0	0	1	0	0	1	0	1	0	2	0	0	0
1500	18	35	b	10	c	e	b	b	3	b	1	d	1	1	0	0	0	0	0	0	0	0	0	0	0	0	0	0	1	0	0	0	0	30	0	1	0	0	0	0	0	0	0	1	1	2	0	0	0
1501	18	32	b	8	a	b	b	b	2	a	1	g	1	1	0	0	0	0	0	0	0	0	0	0	0	0	0	0	0	0	0	1	0	60	0	0	0	0	1	0	0	0	0	1	0	1	0	0	0
1511	18	36	b	12	a	d	c	b	2	a	1	d	1	1	0	0	0	0	0	0	0	0	0	0	0	0	0	0	1	0	0	0	0	30	0	0	0	0	1	0	0	0	0	1	0	1	0	0	0
1538	18	40	b	20	c	e	c	b	2	a	1	d	1	1	0	0	0	0	0	0	0	0	0	0	0	0	0	0	1	0	0	0	0	60	0	1	0	0	0	0	0	0	0	3	0	1	0	0	0
1544	18	26	b	6	a	b	a	b	5	b	1	d	1	1	0	0	0	0	0	0	0	0	0	0	0	0	0	0	1	0	0	0	0	60	0	1	0	0	0	0	0	0	0	1	2	2	0	0	0
1548	18	35	b	12	c	e	a	b	2	b	1	d	1	1	0	0	0	0	0	0	0	0	0	0	0	0	0	0	1	0	0	0	0	30	0	1	0	0	0	0	0	0	0	1	0	1	0	0	0
1572	18	35	b	15	a	b	c	b	2	b	0		1	1	0	0	0	0	0	0	0	0	0	0	0	0	0	0	1	0	0	0	0	20	0	1	0	0	0	0	0	0	1	1	0	1	0	0	0
1595	18	17	a		a	d	c	d	2	a	1	f	1	1	0	0	0	0	0	0	0	0	0	0	0	0	0	0	1	0	0	0	0	30	0	1	0	0	0	0	0	0	0	2	4	3	0	0	0
1598	18	35	b	18	a	d	c	b	2	a	1	d	1	1	0	0	0	0	0	0	0	0	0	0	0	0	0	0	1	0	0	0	0	30	0	1	0	0	0	0	0	0	0	1	1	1	0	0	0
1631	18	21	b	3	b	e	c	b	2	b	1	d	1	1	0	0	0	0	0	0	0	0	0	0	0	0	0	0	1	0	0	0	0	120	0	1	0	0	0	0	0	0	0	0	0	1	0	0	0
1634	18	21	b	2	a	b	c	b	3	b	0		1	1	0	0	0	0	0	0	0	0	0	0	0	0	0	0	1	0	0	0	0	30	0	1	0	0	0	0	0	2	1	1	0	3	1	0	0
1658	18	22	b	4	b	e	c	b	2	a	1	d	1	1	0	0	0	0	0	0	0	0	0	0	0	0	0	0	1	0	0	0	0	60	0	1	0	0	0	0	0	0	0	0	2	2	0	0	0
1664	18	19	b	3	a	a	c	b	4	b	1	g	1	1	0	0	0	0	0	0	0	0	0	0	0	0	0	0	0	0	0	1	0	15	0	1	0	0	0	0	0	1	0	0	0	2	0	0	0
1670	18	37	b	15	a	b	a	b	3	b	1	d	1	1	0	0	0	0	0	0	0	0	0	0	0	0	0	0	0	0	0	1	0	20	0	0	0	1	0	0	0	0	0	0	2	2	1	0	0
1671	18	24	a		c	e	c	d	3	b	0		1	1	1	0	0	0	0	0	0	0	0	0	0	0	0	0	0	0	0	0	0	30	0	1	0	0	0	0	0	0	0	0	0	2	0	0	0
1675	18	28	b	10	a	b	b	a	3	b	1	g	1	1	0	0	0	0	0	0	0	0	0	0	0	0	0	0	0	0	0	0	0	60	0	1	0	0	0	0	0	0	0	2	2	2	0	0	0
1678	18	28	b	7	b	e	c	b	1	a	1	g	1	1	0	0	0	0	0	0	0	0	0	0	0	0	0	0	0	0	0	1	0	20	0	0	0	0	1	0	0	0	0	1	0	1	0	0	0
1704	18	20	a		a	b	b	a	1	b	1	b	1	1	0	0	0	0	0	0	0	0	0	0	0	0	0	0	1	0	0	0	0	60	0	1	0	0	0	0	0	1	0	0	0	1	0	0	0
1747	18	22	a		b	e	c	a	2	a	1	d	1	1	0	0	0	0	0	0	0	0	0	0	0	1	0	0	0	0	0	0	0	30	0	1	0	0	0	0	0	1	0	0	0	1	0	0	0
1750	18	18	a		b	e	c	a	2	a	1	d	1	1	0	0	0	0	0	0	0	0	0	0	0	0	0	0	1	0	0	0	0	120	0	1	0	0	0	0	0	1	0	0	1	1	0	0	0
1756	18	17	b	3	b	e	c	d	2	a	1	d	1	1	0	0	0	0	0	0	0	0	0	0	0	0	0	0	1	0	0	0	0	120	0	1	0	0	0	0	0	0	0	0	0	1	0	0	0
1763	18	20	b	3	b	e	b	b	1	a	1	d	1	1	0	0	0	0	0	0	0	0	0	0	0	0	0	0	0	0	0	0	0	120	0	1	0	0	0	0	0	0	0	0	0	1	0	0	0
1843	18	22	b	3	c	e	b	b	2	b	1	d	1	1	0	0	0	0	0	0	0	0	0	0	0	0	0	0	1	0	0	0	0	150	0	1	0	0	0	0	0	0	0	1	1	3	0	0	0
1903	18	45	b	28	a	b	a	b	2	a	0		1	1	0	0	0	0	0	0	0	0	0	0	0	0	0	0	1	0	0	0	0	30	0	1	0	0	0	0	0	0	0	1	0	2	0	0	0
1956	18	35	b	12	c	e	b	b	1	a	1	d	1	1	0	0	0	0	0	0	0	0	0	0	0	0	0	0	1	0	0	0	0	120	0	1	0	0	0	0	0	1	0	0	2	1	0	0	0
2009	18	15	a		b	e	c	a	1	a	1	d	1	1	0	0	0	0	0	0	0	0	0	0	0	0	0	0	1	0	0	0	0	60	0	1	0	0	0	0	0	0	0	1	0	2	0	0	0
2027	18	15	a		c	e	c	c	2	a	1	f	1	1	0	0	0	0	0	0	0	0	0	0	0	0	0	0	0	0	1	0	0	30	0	1	0	0	0	0	0	0	0	0	0	2	0	0	0
2031	18	29	b	8	a	a	c	b	3	b	0		1	1	0	0	0	0	0	0	0	0	0	0	0	0	0	0	0	0	0	0	0	30	0	1	0	0	0	0	0	0	2	0	0	2	1	0	1
2035	18	23	a		a	b	b	a	4	b	1	f	1	1	0	0	0	0	0	0	0	0	0	0	0	0	1	0	0	0	0	0	0	30	0	1	0	0	0	0	0	0	0	0	0	2	0	0	0
2058	18	19	a		a	b	c	c	2	b	1	d	1	1	0	0	0	0	0	0	0	0	0	0	0	0	0	0	1	0	0	0	0	60	0	1	0	0	0	0	0	1	1	1	0	3	1	1	0
2069	18	22	b	3	b	e	c	b	2	a	1	d	1	1	0	0	0	0	0	0	0	0	0	0	0	0	0	0	0	0	0	0	0	60	0	1	0	0	0	0	0	0	2	0	0	2	0	0	0
2072	18	30	b	12	a	a	b	b	1	a	1	d	1	1	0	0	0	0	0	0	0	0	0	0	0	0	0	0	1	0	0	0	0	120	0	1	0	0	0	0	0	0	0	0	0	1	0	0	0
2132	18	18	a		a	b	c	c	1	b	1	f	1	1	1	0	0	0	0	0	0	0	0	0	0	0	0	0	1	0	0	0	0	120	0	1	0	0	0	0	0	0	0	1	0	3	0	0	0
2147	18	25	b	4	c	e	c	b	4	a	1	d	1	1	0	0	0	0	0	0	0	0	0	0	0	0	0	0	0	0	0	0	0	120	0	1	0	0	0	0	0	0	0	0	0	4	0	0	0
2159	18	17	a		a	b	c	c	2	b	1	d	1	1	0	0	0	0	0	0	0	0	0	0	0	1	0	0	0	0	0	0	0	60	0	1	0	0	0	0	0	0	0	1	0	3	0	0	0
2209	18	29	a		a	b	c	a	5	a	1	d	1	1	0	0	0	0	0	0	0	0	0	0	0	0	0	0	1	0	0	0	0	180	0	1	0	0	0	0	0	0	0	0	0	2	0	0	0
2211	18	25	a		a	b	c	a	5	a	1	d	1	1	0	0	0	0	0	0	0	0	0	0	0	0	0	0	0	0	0	0	0	60	0	1	0	0	1	0	0	0	0	0	0	4	0	0	0
2244	18	20	a		a	d	c	c	3	a	0		1	1	0	0	0	0	0	0	0	0	0	0	0	0	0	0	1	0	0	0	0	30	0	0	0	0	1	0	0	2	1	0	0	4	0	0	0
2278	18	30	b	10	a	b	c	b	12	a	1	g	1	1	0	0	0	0	0	0	0	0	0	0	0	0	0	0	0	0	0	1	0	45	0	1	0	0	0	0	0	0	0	1	0	2	0	0	0
2284	18	25	b	5	b	e	c	b	3	a	1	d	1	1	0	0	0	0	0	0	0	0	0	0	0	0	0	0	1	0	0	0	0	60	0	1	0	0	0	0	0	1	0	0	1	1	0	0	0
2285	18	27	b	8	b	e	c	b	3	b	1	b	1	1	0	0	0	0	0	0	0	0	0	0	0	0	1	0	0	0	0	0	0	40	0	1	0	0	0	0	0	1	1	0	0	2	0	0	0
2292	18	19	a		a	d	c	c	2	b	1	g	1	1	0	0	0	0	0	0	0	0	0	0	0	0	0	0	1	0	0	0	0	90	0	1	0	0	0	0	0	0	0	1	1	1	0	0	0
2296	18	35	b	16	a	b	c	b	2	b	1	d	1	1	0	0	0	0	0	0	0	0	0	0	0	0	0	0	0	0	0	0	0	20	0	0	0	0	1	0	0	0	1	1	1	1	0	0	0
2312	18	18	a		a	d	c	c	4	a	0		1	1	0	0	0	0	0	0	0	0	0	0	0	0	0	0	1	0	0	0	0	60	0	0	0	0	0	1	0	0	0	0	0	3	0	0	0
2327	18	24	b	10	a	b	c	b	1	a	1	d	1	1	0	0	0	0	0	0	0	0	0	0	0	0	0	0	1	0	0	0	0	60	0	1	0	0	0	0	0	1	0	1	0	3	0	0	0
2387	18	26	b	12	b	e	c	b	4	a	1	c	1	1	0	0	0	0	0	0	0	0	0	0	0	0	0	1	0	0	0	0	0	60	0	0	0	0	1	0	0	1	0	1	1	1	0	0	0
2388	18	27	b	8	b	e	c	d	3	a	1	d	1	1	0	0	0	0	0	0	0	0	0	0	0	0	0	0	1	0	0	0	0	120	0	1	0	0	0	0	0	0	0	0	0	2	0	0	0
2389	18	22	b	3	b	e	c	b	2	a	1	d	1	1	0	0	0	0	0	0	0	0	0	0	0	0	0	0	0	0	0	0	0	120	0	1	0	0	0	0	0	0	0	1	1	2	0	0	0
2390	18	20	a		b	e	c	d	3	a	1	d	1	1	0	0	0	0	0	0	0	0	0	0	0	0	0	0	1	0	0	0	0	120	0	1	0	0	0	0	0	0	0	0	1	1	1	0	0
2398	18	28	b	4	a	b	a	b	4	b	1	g	1	1	0	0	0	0	0	0	0	0	0	0	0	0	0	0	0	0	0	1	0	30	0	0	0	1	0	0	0	1	1	1	0	1	0	0	0
2482	8	26	a		a	d	c	a	6	b	1	f	1	1	0	0	0	0	0	0	0	0	0	0	0	0	0	0	0	0	1	0	0	30	0	0	0	0	1	0	0	0	0	0	0	1	0	0	0
2488	8	26	b	4	b	e	c	b	2	b	0		1	1	0	0	0	0	0	0	0	0	0	0	0	0	0	0	0	1	0	0	0	60	0	1	0	0	0	0	0	0	2	0	0	2	0	0	0
2526	8	43	b	28	a	c	b	b	1	a	1	d	1	1	0	0	0	0	0	0	0	0	0	0	0	0	0	0	1	0	0	0	0	120	0	0	0	0	1	0	0	0	0	0	0	1	0	0	0
2585	8	25	c		a	c	c	b	4	b	1	g	1	1	0	0	0	0	0	0	0	0	0	0	0	0	1	0	0	0	0	0	0	30	0	0	0	0	1	0	0	0	0	0	0	1	0	0	0
2599	18	35	b	6	c	e	b	b	1	a	0		1	1	0	0	0	0	0	0	0	0	0	0	0	0	0	0	1	0	0	0	0	30	0	0	1	0	0	0	0	0	0	2	0	1	0	0	0
2606	8	30	a		a	c	c	d	3	a	0		1	1	0	0	0	0	0	0	0	0	0	0	0	0	0	0	1	0	0	0	0	60	0	1	0	0	0	0	0	0	0	0	0	2	0	0	0
2631	18	30	b	7	b	e	c	b	1	a	1	d	1	1	0	0	0	0	0	0	0	0	0	0	0	0	0	0	1	0	0	0	0	60	0	1	0	0	0	0	0	0	0	0	0	2	0	0	0
2646	18	19	a		b	e	c	d	2	a	1	d	1	1	0	0	0	0	0	0	0	0	0	0	0	0	0	0	1	0	0	0	0	120	0	1	0	0	0	0	0	0	0	0	0	1	0	0	0
2659	18	30	b	5	c	e	b	b	2	a	0		1	1	0	0	0	0	0	0	0	0	0	0	0	0	0	0	0	0	1	0	0	30	0	1	0	0	0	0	0	0	0	0	0	1	0	0	0
2663	18	28	b	7	a	b	a	b	2	a	1	b	1	1	0	0	0	0	0	0	0	0	0	0	0	0	1	0	0	0	0	0	0	10	0	1	0	0	0	0	0	0	0	0	0	2	0	0	0
2680	18	28	b	5	a	b	c	b	6	a	1	d	1	1	0	0	0	0	0	0	0	0	0	0	0	0	0	0	1	0	0	0	0	60	0	1	0	0	0	0	0	0	2	0	1	3	0	0	0
2682	18	43	b	20	a	b	c	b	2	b	1	g	1	1	0	0	0	0	0	0	0	0	0	0	0	0	0	0	0	0	1	0	0	20	0	1	0	0	0	0	0	0	0	0	0	4	0	0	0
2693	18	21	b	3	a	c	c	b	4	a	1	d	1	1	0	0	0	0	0	0	0	0	0	0	0	0	0	0	1	0	0	0	0	60	0	0	0	0	1	0	0	0	1	0	0	2	0	0	0
2716	18	40	b	25	a	c	a	b	2	a	0		1	1	0	0	0	0	0	0	0	0	0	0	0	0	0	0	1	0	0	0	0	60	0	0	0	1	0	0	0	1	2	0	0	4	0	0	0
2822	18	27	a		b	e	c	a	2	a	1	d	1	1	0	0	0	0	0	0	0	0	0	0	0	0	0	0	1	0	0	0	0	60	0	1	0	0	0	0	0	0	0	0	1	1	0	0	0
2841	8	42	b	20	a	d	c	b	1	b	1	g	1	1	0	0	0	0	0	0	0	0	0	0	0	0	0	0	0	0	0	1	0	30	0	1	0	0	0	0	0	0	0	0	0	1	0	0	0
2877	8	25	b	8	a	a	b	b	2	b	1	e	1	1	0	0	0	0	0	0	0	0	0	0	0	0	0	0	0	1	0	0	0	60	0	1	0	0	0	0	0	1	1	2	2	3	0	0	0
2884	8	40	b	16	a	c	c	b	3	b	0		1	1	0	0	0	0	0	0	0	0	0	0	0	0	0	0	0	0	1	0	0	30	0	1	0	0	0	0	0	0	0	1	1	1	0	0	0
2893	18	18	a		a	b	c	c	2	b	1	d	1	1	0	0	0	1	0	0	0	0	0	0	0	0	0	0	1	0	0	0	0	15	0	1	0	0	0	0	0	0	0	1	1	1	0	0	0
2906	18	35	b	6	a	b	a	b	2	b	1	g	1	1	0	0	0	0	0	0	0	0	0	0	0	0	0	0	0	0	0	1	0	30	0	1	0	0	0	0	0	0	0	0	0	2	0	0	0
2941	8	14	a		a	c	c	c	4	a	1	g	1	1	0	0	0	0	0	0	0	0	0	0	0	0	0	0	0	0	0	0	0	45	0	1	0	0	0	0	0	0	0	0	0	2	0	0	0
2946	8	30	b	11	a	c	c	b	2	a	1	g	1	1	0	0	0	0	0	0	0	0	0	0	0	0	0	0	0	0	0	0	0	60	0	0	0	0	1	0	0	0	0	1	1	1	0	0	0
3010	18	22	b	3	a	c	a	b	1	a	0		1	1	0	0	0	0	0	0	0	0	0	0	0	0	0	0	0	0	0	0	0	30	0	1	0	0	0	0	0	0	1	0	1	1	0	0	0
3019	18	20	b	2	a	a	a	b	5	b	1	f	1	1	0	0	0	1	0	0	0	0	0	0	0	0	0	0	0	0	1	0	0	60	0	0	0	0	0	0	1	0	0	0	0	3	1	1	0
3021	18	28	b	9	a	b	b	b	3	a	1	b	1	1	0	0	0	1	0	0	0	0	0	0	0	0	1	0	0	0	0	0	0	60	0	1	0	0	0	0	0	0	2	0	2	1	0	0	0
3055	18	20	a		a	a	c	d	2	b	0		1	1	0	0	0	0	0	0	0	0	0	0	0	0	0	0	0	0	0	0	0	50	0	1	0	0	0	0	0	0	0	0	0	1	0	0	0
3134	8	45	b	22	a	c	a	b	7	a	0		1	1	0	0	0	0	0	0	0	0	0	0	0	0	0	0	1	0	0	0	0	30	0	1	0	0	0	0	0	0	1	3	2	3	0	0	0
3146	18	25	b	2	c	e	c	b	2	a	1	a	1	1	1	0	0	0	0	0	0	0	0	0	0	1	0	0	0	0	0	0	0	10	1	0	0	0	0	0	0	0	1	0	0	3	0	0	0
3199	18	31	b	8	c	e	c	b	2	a	0		1	1	0	0	0	0	0	0	0	0	0	0	0	0	0	0	0	0	1	0	0	60	0	1	0	0	0	0	0	1	0	1	0	1	0	0	0
3272	8	44	b	4	a	c	c	b	3	b	1	b	1	1	0	0	0	0	0	0	0	0	0	0	0	0	1	0	0	0	0	0	0	60	0	0	0	0	1	0	0	0	2	0	0	1	0	0	0
3306	8	45	b	25	a	c	b	b	4	b	0		1	1	0	0	0	0	0	0	0	0	0	0	0	0	0	0	0	1	0	0	0	60	0	1	0	0	0	0	0	0	2	1	4	1	0	0	0
3310	8	28	b	4	a	c	c	b	1	b	1	g	1	1	0	0	0	0	0	0	0	0	0	0	0	0	0	0	0	0	0	1	0	60	0	1	0	0	0	0	0	1	0	1	0	1	0	0	0
3317	8	33	b	10	a	c	b	b	3	a	0		1	1	0	0	0	0	0	0	0	0	0	0	0	0	0	0	0	0	1	0	0	40	0	1	0	0	0	0	0	0	0	3	0	2	0	0	0
3319	8	45	b	20	a	c	c	b	3	b	0		1	1	0	0	0	0	0	0	0	0	0	0	0	0	0	0	0	0	0	0	0	40	0	1	0	0	0	0	0	1	1	0	0	3	0	0	0
3362	8	17	a		a	c	c	d	2	a	1	f	1	1	0	0	0	0	0	0	0	0	0	0	0	0	0	0	0	0	0	1	0	45	0	1	0	0	0	0	0	0	0	0	3	1	0	0	0
3379	8	26	b	5	b	e	c	b	5	a	1	d	1	1	0	0	0	0	0	0	0	0	0	0	0	0	0	0	1	0	0	0	0	90	0	1	0	0	0	0	0	0	0	0	0	1	0	0	0
3381	8	45	b	26	b	e	c	b	2	b	1	d	1	1	0	0	0	0	0	0	0	0	0	0	0	0	0	0	1	0	0	0	0	45	0	1	0	0	0	0	0	0	0	0	0	2	0	0	0
3382	8	25	b	4	b	e	c	b	4	a	1	f	1	1	0	0	0	0	0	0	0	0	0	0	0	0	0	0	1	0	0	0	0	45	0	1	0	0	0	0	0	0	0	0	0	1	1	0	0
3448	8	20	a		b	e	c	d	3	b	1	g	1	1	0	0	0	0	0	0	0	0	0	0	0	0	0	0	0	0	0	1	0	30	0	1	0	0	0	0	0	0	0	0	0	3	0	0	0
3495	8	30	b	15	b	e	b	b	2	a	1	g	1	1	0	0	0	0	0	0	0	0	0	0	0	0	0	0	0	0	0	1	0	30	0	1	0	0	0	0	0	0	0	2	0	2	0	0	0
3520	8	14	a		a	c	b	d	2	b	1	f	1	1	0	0	0	0	0	0	0	0	0	0	0	0	0	0	0	0	0	1	0	45	0	1	0	0	0	0	0	0	0	2	0	1	0	0	0
3521	8	23	b	8	a	c	a	b	2	b	1	f	1	1	0	0	0	0	0	0	0	0	0	0	0	0	0	0	0	0	0	1	0	45	0	1	0	0	0	0	0	1	1	0	0	1	0	0	0
3527	8	34	b	14	a	c	c	b	4	a	0		1	1	0	0	0	0	0	0	0	0	0	0	0	0	0	0	0	0	1	0	0	45	0	1	0	0	0	0	0	0	0	3	1	3	1	1	0
3553	18	37	b	10	a	b	a	a	3	b	1	g	1	1	0	0	0	0	0	0	0	0	0	0	0	0	1	0	0	0	0	0	0	15	0	1	0	0	0	0	0	0	0	2	2	1	0	0	0
3559	18	14	a		a	b	c	c	1	b	0		1	1	0	0	0	0	0	0	0	0	0	0	0	0	0	0	0	0	0	1	0	30	0	0	0	0	1	0	0	0	0	1	1	1	0	0	0
3624	18	40	b	16	c	e	a	b	2	b	0		1	1	0	0	0	0	0	0	0	0	0	0	0	0	0	0	1	0	0	0	0	60	0	1	0	0	0	0	0	1	1	0	0	2	0	0	0
41	8	30	b	7	a	a	c	b	1	b	0		1	0	0	1	0	0	0	0	0	0	0	0	0	0	0	0	0	0	0	0	0	30	0	1	0	0	0	0	0	0	0	1	1	1	0	0	0
42	8	27	a		a	a	c	a	2	b	0		1	0	0	1	0	0	0	0	0	0	0	0	0	0	0	0	0	0	0	0	0	30	0	0	0	0	1	0	0	0	0	0	0	2	0	0	0
49	8	39	b	22	a	a	b	b	2	b	0		1	0	0	1	0	0	0	0	0	0	0	0	0	0	0	0	0	0	0	0	0	2	0	0	0	0	1	0	0	1	0	1	0	1	0	0	0
106	8	18	a		a	c	c	c	4	a	1	g	1	0	0	0	0	0	0	0	0	0	0	0	0	0	0	0	0	0	0	0	0	1	0	0	0	0	1	0	0	1	0	3	1	5	0	0	0
108	8	21	a		a	d	c	d	2	a	0		1	0	0	0	0	0	0	0	0	0	0	0	0	0	0	0	0	0	0	0	0	60	0	0	0	0	1	0	0	0	0	0	0	3	0	0	0
201	18	28	b	13	a	b	c	b	1	a	1	g	1	0	0	0	0	0	0	0	0	0	0	0	0	0	0	0	0	0	0	0	0	45	1	0	0	0	1	0	0	1	0	2	1	0	0	0	0
210	18	26	b	7	a	b	b	b	2	a	1	g	1	0	0	0	0	0	0	0	0	0	0	0	0	0	0	0	0	0	0	0	0	40	0	1	0	0	1	0	0	1	0	1	0	2	0	0	0
211	18	27	b	8	a	b	b	b	2	a	0		1	0	0	0	0	0	0	0	0	0	0	0	0	0	0	0	0	0	0	0	0	50	0	1	0	0	1	0	0	0	0	1	1	1	0	0	0
213	18	25	a		a	b	c	c	3	a	0		1	0	0	0	0	0	0	0	0	0	0	0	0	0	0	0	0	0	0	0	0	60	0	1	0	0	1	1	0	0	0	0	0	4	0	0	0
263	18	24	b	4	c	e	a	b	1	a	1	f	1	0	0	0	0	0	0	0	0	1	0	0	0	0	0	0	0	0	0	0	0	30	0	1	0	0	0	0	0	1	0	0	0	1	0	0	0
347	18	18	a		a	b	c	c	1	b	1	g	1	0	1	0	0	0	0	0	0	0	0	0	0	0	0	0	0	0	0	0	0	60	0	1	0	0	0	0	0	0	0	0	0	1	0	0	0
386	18	25	b	8	a	b	c	b	1	a	1	f	1	0	0	0	0	1	0	0	0	1	0	0	0	0	0	0	0	0	0	0	0	30	1	1	0	0	0	0	0	0	1	0	1	1	0	0	0
473	18	18	a		a	c	c	d	2	b	0		1	0	1	0	0	0	0	0	0	0	0	0	0	0	0	0	0	0	0	0	0	30	0	0	0	0	1	0	0	0	0	1	1	1	0	0	0
477	18	35	b	18	a	c	a	b	2	a	0		1	0	1	0	0	0	0	0	0	0	0	0	0	0	0	0	0	0	0	0	0	60	0	0	0	0	1	0	0	0	0	2	1	1	0	0	0
628	18	24	a		a	b	c	a	3	a	0		1	0	0	0	0	0	0	0	0	0	0	0	0	0	0	0	0	0	0	0	0	35	0	1	0	0	0	0	0	0	0	0	0	5	0	0	0
646	8	16	a		a	a	c	c	1	b	0		1	0	0	0	0	0	0	0	0	0	0	0	0	0	0	0	0	0	0	0	0	90	0	1	0	0	0	0	0	0	0	1	0	2	0	0	0
654	18	28	b	12	a	a	c	a	3	c	1	g	1	0	0	0	0	1	0	0	0	0	0	0	0	0	0	0	0	0	0	0	0	45	0	0	0	0	1	0	0	0	0	0	0	2	0	0	0
661	18	27	b	10	a	a	b	b	1	b	1	b	1	0	0	0	0	1	0	0	0	0	0	0	0	0	0	0	0	0	0	0	0	45	0	1	0	0	0	0	0	0	0	0	0	1	0	0	0
694	8	26	b	5	a	a	c	b	2	b	0		1	0	1	0	0	0	0	0	0	0	0	0	0	0	0	0	0	0	0	0	0	30	0	0	0	0	1	0	0	0	1	1	0	1	0	0	0
696	18	23	a		c	e	c	d	2	b	1	g	1	0	0	1	0	0	0	0	0	0	0	0	0	0	0	0	0	0	0	0	0	120	0	1	0	0	0	0	0	0	0	1	0	2	0	0	0
741	8	40	b	24	a	a	b	b	1	b	0		1	0	0	0	1	0	0	0	0	0	0	0	0	0	0	0	0	0	0	0	0	120	0	1	0	0	0	0	0	0	0	0	0	2	0	0	0
758	8	14	a		b	e	c	c	2	b	1	d	1	0	1	0	0	0	0	0	0	0	0	0	0	0	0	0	0	0	0	0	0	30	0	1	0	0	0	0	0	0	0	0	1	2	0	0	0
783	8	17	a		a	b	c	c	6	b	0		1	0	1	0	0	0	0	0	0	0	0	0	0	0	0	0	0	0	0	0	0	40	0	1	0	0	0	0	0	1	0	0	0	2	0	0	0
787	8	19	a		a	a	c	c	2	a	0		1	0	0	0	0	1	0	0	0	0	0	0	0	0	0	0	0	0	0	0	0	60	0	1	0	0	0	0	0	0	0	1	0	1	0	0	0
793	8	35	b	13	a	b	b	b	1	b	0		1	0	1	0	0	0	0	0	0	0	0	0	0	0	0	0	0	0	0	0	0	45	0	0	0	0	1	0	0	0	0	1	0	2	0	0	0
796	8	20	a		a	a	c	a	4	b	0		1	0	0	0	0	1	0	0	0	0	0	0	0	0	0	0	0	0	0	0	0	30	0	1	0	0	0	0	0	2	1	2	0	3	0	1	0
798	8	20	a		a	c	c	d	3	a	0		1	0	1	0	0	0	0	0	0	0	0	0	0	0	0	0	0	0	0	0	0	45	0	0	0	0	1	0	0	0	0	0	2	2	0	0	0
821	18	42	b	21	a	c	a	b	2	b	1	f	1	0	0	0	0	1	0	0	0	1	0	0	0	0	0	0	0	0	0	0	0	60	0	1	0	0	0	0	0	0	0	1	1	3	0	0	0
828	18	18	a		a	b	c	c	2	b	0		1	0	0	0	0	0	0	0	0	0	0	0	0	0	0	0	0	0	0	0	0	35	1	0	0	0	0	0	0	0	0	0	0	4	0	0	0
887	18	30	b	14	b	e	a	b	1	a	0		1	0	0	0	0	0	0	0	0	0	0	0	0	0	0	0	0	0	0	0	0	60	0	1	0	0	0	0	0	0	0	1	2	1	0	0	0
915	18	27	b	5	c	e	b	b	2	a	1	d	1	0	0	0	0	0	0	0	0	0	0	0	0	0	0	0	0	0	0	0	0	60	0	1	0	0	0	0	0	0	1	0	1	1	0	0	0
916	18	28	b	8	c	e	a	a	2	a	0		1	0	0	0	0	0	0	0	0	1	0	0	0	0	0	0	0	0	0	0	0	60	0	0	0	0	0	0	1	0	1	2	0	1	0	0	0
925	18	22	b	1	a	d	c	b	2	a	1	f	1	0	0	0	0	0	0	0	0	0	0	0	0	0	0	0	0	0	0	0	0	30	0	1	0	0	0	1	0	0	0	0	0	1	1	0	0
936	18	20	a		c	e	c	d	2	b	0		1	0	0	0	0	0	0	0	0	0	0	0	0	0	0	0	0	0	0	0	0	60	0	1	0	0	0	0	0	0	0	0	0	1	0	0	0
942	18	35	b	12	a	b	a	b	2	b	0		1	0	0	0	0	0	0	0	0	0	0	0	0	0	0	0	0	0	0	0	0	25	1	0	0	0	0	0	0	0	0	2	0	2	0	0	0
1082	8	30	b	9	a	d	c	b	2	b	1	g	1	0	1	0	0	0	0	0	0	0	0	0	0	0	0	0	0	0	0	0	0	30	0	0	0	0	1	0	0	0	0	2	0	1	0	0	0
1131	18	35	b	16	b	e	b	b	1	b	0		1	0	1	0	0	0	0	0	0	0	0	0	0	0	0	0	0	0	0	0	0	45	0	0	0	0	0	0	1	0	0	0	0	1	0	0	0
1142	18	40	b	17	c	e	b	b	3	b	1	d	1	0	0	0	1	0	0	0	0	0	0	0	0	0	0	0	0	0	0	0	0	90	0	1	0	0	0	0	0	0	0	0	0	4	0	0	0
1159	18	20	a		c	e	a	a	2	b	1	g	1	0	0	0	0	0	0	1	0	0	0	0	0	0	0	0	0	0	0	0	0	120	0	1	0	0	0	0	0	0	2	0	0	3	0	0	0
1212	18	22	b	4	c	e	a	b	2	b	0		1	0	0	0	0	0	0	0	0	0	0	0	0	0	0	0	0	0	0	0	0	30	0	1	0	0	0	0	0	0	1	1	0	1	0	0	0
1221	18	23	a		c	e	c	d	2	c	1	f	1	0	1	0	0	0	0	0	0	0	0	0	0	0	0	0	0	0	0	0	0	60	0	1	0	0	0	0	0	0	0	0	0	2	0	0	0
1223	18	27	b	8	a	d	a	b	2	a	0		1	0	1	0	0	0	0	0	0	0	0	0	0	0	0	0	0	0	0	0	0	30	1	0	0	0	0	0	0	1	1	0	0	1	0	0	0
1224	18	35	b	15	a	d	a	b	3	a	0		1	0	1	0	0	0	0	0	0	0	0	0	0	0	0	0	0	0	0	0	0	30	1	0	0	0	0	0	0	0	0	0	0	1	0	0	0
1226	18	33	b	15	a	a	a	b	2	b	1	g	1	0	1	0	0	0	0	0	0	0	0	0	0	0	0	0	0	0	0	0	0	60	1	0	0	0	0	0	0	1	1	0	1	1	0	0	0
1227	18	23	b	3	a	d	a	b	1	b	0		1	0	1	0	0	0	0	0	0	0	0	0	0	0	0	0	0	0	0	0	0	30	1	0	0	0	0	0	0	0	1	0	0	1	0	0	0
1231	18	35	b	15	a	a	a	b	2	a	1	e	1	0	1	0	0	0	0	0	0	0	0	0	0	0	0	0	0	0	0	0	0	35	1	0	0	0	0	0	0	0	0	0	0	3	0	0	0
1244	18	16	a		a	b	c	d	2	b	0		1	0	1	0	0	0	0	0	0	0	0	0	0	0	0	0	0	0	0	0	0	15	0	1	0	0	0	0	0	0	0	0	0	2	0	0	0
1252	18	20	a		a	b	c	d	3	b	0		1	0	1	0	0	0	0	0	0	0	0	0	0	0	0	0	0	0	0	0	0	30	0	1	0	0	0	0	0	0	0	0	2	1	0	0	0
1253	18	17	a		a	a	c	a	2	b	0		1	0	1	0	0	0	0	0	0	0	0	0	0	0	0	0	0	0	0	0	0	120	0	0	0	0	1	0	0	0	0	2	3	2	0	0	0
1254	18	15	a		a	d	c	d	2	a	1	d	1	0	1	0	0	0	0	0	0	0	0	0	0	0	0	0	0	0	0	0	0	30	0	1	0	0	0	0	0	0	0	0	3	2	0	0	0
1271	18	36	b	16	c	e	a	b	3	b	0		1	0	0	0	0	0	0	0	0	0	0	0	0	0	0	0	0	0	0	0	0	40	0	1	0	0	0	0	0	0	1	1	1	1	0	0	0
1296	18	25	b	6	a	c	c	b	1	b	0		1	0	1	0	0	0	0	0	0	0	0	0	0	0	0	0	0	0	0	0	0	30	0	1	0	0	0	0	0	1	0	0	1	1	0	0	0
1309	8	16	a		a	d	c	c	2	b	0		1	0	0	0	0	0	0	0	0	0	0	0	0	0	0	0	0	0	0	0	0	60	0	1	0	0	0	0	0	0	0	2	1	5	0	0	0
1351	8	21	b	2	a	a	c	b	2	b	1	g	1	0	0	0	0	0	0	0	0	0	0	0	0	0	0	0	0	0	0	0	0	60	0	1	0	0	0	0	0	0	1	1	0	1	0	0	0
1353	8	32	b	8	a	a	c	b	1	b	0		1	0	0	0	0	0	0	0	0	0	0	0	0	0	0	0	0	0	0	0	0	60	0	0	0	0	1	0	0	1	0	1	0	1	0	0	0
1361	8	45	b	25	a	c	b	b	2	b	0		1	0	0	0	0	0	0	0	0	0	0	0	0	0	0	0	0	0	0	0	0	40	0	1	0	0	0	0	0	0	0	0	0	2	0	0	0
1368	8	21	a		a	c	c	d	2	b	1	d	1	0	0	0	0	0	0	0	0	0	0	0	0	0	0	0	0	0	0	0	0	60	0	1	0	0	0	0	0	0	0	0	0	2	0	0	0
1372	8	18	a		a	d	c	c	2	b	0		1	0	0	0	0	0	0	0	0	0	0	0	0	0	0	0	0	0	0	0	0	60	0	1	0	0	0	0	0	0	0	0	0	1	0	0	0
1388	18	18	a		a	b	c	c	4	b	0		1	0	0	0	0	0	0	0	0	0	0	0	0	0	0	0	0	0	0	0	0	30	0	1	0	0	0	0	0	0	0	1	1	2	0	0	0
1389	18	21	a		a	b	c	d	2	c	0		1	0	0	0	0	0	0	0	0	0	0	0	0	0	0	0	0	0	0	0	0	45	0	1	0	0	0	0	0	0	0	1	0	2	0	0	0
1395	18	45	c		c	e	c	d	4	a	0		1	0	0	0	0	0	0	0	0	0	0	0	0	0	0	0	0	0	0	0	0	30	0	0	0	0	1	0	0	0	0	3	2	2	0	0	0
1454	8	29	b	7	a	c	c	b	2	a	0		1	0	1	0	0	0	0	0	0	0	0	0	0	0	0	0	0	0	0	0	0	60	0	0	0	0	1	0	0	1	0	0	2	1	0	0	0
1460	8	35	b	12	a	c	b	b	1	a	1	g	1	0	1	0	0	0	0	0	0	0	0	0	0	0	0	0	0	0	0	0	0	60	0	1	0	0	1	0	0	0	0	2	0	1	0	0	0
1504	18	26	b	7	a	b	a	b	2	a	0		1	0	1	0	0	0	0	0	0	0	0	0	0	0	0	0	0	0	0	0	0	30	1	0	0	0	0	0	0	1	2	0	0	1	0	0	0
1539	18	22	b	5	a	b	c	b	2	a	0		1	0	1	0	0	0	0	0	0	0	0	0	0	0	0	0	0	0	0	0	0	60	0	0	0	0	0	0	1	2	0	0	0	2	1	1	0
1610	18	28	b	4	c	e	c	b	3	a	1	g	1	0	0	0	0	0	0	0	0	0	0	0	0	0	0	0	0	0	0	0	0	60	0	1	0	0	0	0	0	1	0	0	0	2	0	0	0
1625	18	22	b	3	b	e	c	b	2	b	1	d	1	0	0	0	0	0	0	0	0	0	0	0	0	0	0	0	0	0	0	0	0	60	0	1	0	0	0	0	0	0	0	0	0	1	0	0	0
1666	18	14	a		c	e	c	c	1	b	0		1	0	0	0	0	0	0	0	0	0	0	0	0	0	0	0	0	0	0	0	0	60	0	1	0	0	0	0	0	0	0	1	0	2	0	0	0
1676	18	17	a		a	b	c	d	2	a	0		1	0	1	0	0	0	0	0	0	0	0	0	0	0	0	0	0	0	0	0	0	30	1	0	0	0	0	0	0	0	0	1	1	1	0	0	0
1679	18	21	b	3	a	d	c	b	3	a	0		1	0	1	0	0	0	0	0	0	0	0	0	0	0	0	0	0	0	0	0	0	45	0	0	0	0	1	0	0	0	1	0	0	1	0	0	0
1726	18	20	b	3	a	d	a	b	2	a	0		1	0	0	0	0	0	0	0	0	0	0	0	0	0	0	0	0	0	0	0	0	40	1	0	0	0	0	0	0	1	1	0	0	1	0	0	0
1813	18	25	b	4	a	b	c	d	9	b	0		1	0	1	0	0	0	0	0	0	0	0	0	0	0	0	0	0	0	0	0	0	60	0	0	0	0	1	0	0	0	0	0	0	2	0	0	0
1815	18	19	a		c	e	c	d	4	a	1	d	1	0	1	0	0	0	0	0	0	0	0	0	0	0	0	0	0	0	0	0	0	180	0	1	0	0	0	0	0	0	0	0	0	3	0	0	0
1834	18	38	b	18	a	b	c	b	2	a	0		1	0	1	0	0	0	0	0	0	0	0	0	0	0	0	0	0	0	0	0	0	60	0	0	0	0	0	0	1	0	0	0	1	1	0	0	0
1852	18	29	b	10	a	c	c	b	1	a	1	d	1	0	1	0	0	0	0	0	0	0	0	0	0	0	0	0	0	0	0	0	0	60	0	1	0	0	0	0	0	0	1	0	0	1	0	0	0
1875	18	24	b	5	a	a	c	b	2	a	1	d	1	0	1	0	0	0	0	0	0	0	0	0	0	0	0	0	0	0	0	0	0	20	1	0	0	0	0	0	0	1	2	0	0	1	0	0	0
1908	18	25	b	3	b	e	c	b	3	a	0		1	0	0	0	0	0	0	0	0	0	0	0	0	0	0	0	0	0	0	0	0	15	0	1	0	0	0	0	0	0	0	0	0	3	0	0	0
1912	18	20	a		c	e	b	d	2	a	1	a	1	0	1	0	0	0	0	0	0	0	0	0	0	0	0	0	0	0	0	0	0	10	0	0	0	0	1	0	0	0	0	0	0	1	0	0	0
1929	18	47	b	25	c	e	a	b	1	b	1	f	1	0	1	0	0	0	0	0	0	0	0	0	0	0	0	0	0	0	0	0	0	60	0	0	0	0	1	0	0	0	0	0	0	1	0	0	0
2021	18	36	b	16	a	b	b	b	1	a	0		1	0	1	0	0	0	0	0	0	0	0	0	0	0	0	0	0	0	0	0	0	60	0	1	0	0	0	0	0	0	1	1	1	1	0	0	0
2033	18	14	a		a	c	c	c	1	a	0		1	0	0	0	0	0	0	0	1	0	0	0	0	0	0	0	0	0	0	0	0	120	0	1	0	0	0	0	0	0	0	0	0	3	0	0	0
2050	18	27	a		a	b	c	c	7	a	1	d	1	0	1	0	0	0	0	0	0	0	0	0	0	0	0	0	0	0	0	0	0	90	0	0	0	1	0	0	0	0	0	0	0	1	0	0	0
2056	18	23	a		a	b	c	c	3	b	0		1	0	0	0	1	0	0	0	0	0	0	0	0	0	0	0	0	0	0	0	0	120	0	0	0	0	1	0	0	0	0	0	0	2	0	0	0
2066	18	32	b	11	a	c	a	b	2	b	0		1	0	0	0	1	0	0	0	0	0	0	0	0	0	0	0	0	0	0	0	0	60	0	0	0	0	0	1	0	0	0	1	1	1	0	0	0
2067	18	28	b	5	a	c	a	b	2	b	0		1	0	1	0	0	0	0	0	0	0	0	0	0	0	0	0	0	0	0	0	0	60	0	1	0	0	0	0	0	0	0	2	0	2	0	0	0
2105	18	27	b	8	a	d	b	b	2	a	1	g	1	0	1	0	0	0	0	0	0	0	0	0	0	0	0	0	0	0	0	0	0	30	1	0	0	0	0	0	0	0	1	2	0	1	0	0	0
2157	18	41	b	20	a	b	c	b	2	b	1	f	1	0	0	0	0	1	0	0	0	0	0	0	0	0	0	0	0	0	0	0	0	60	0	0	0	0	1	0	0	0	0	2	0	2	0	0	0
2169	18	39	b	21	a	c	b	b	2	b	1	d	1	0	1	0	0	0	0	0	0	0	0	0	0	0	0	0	0	0	0	0	0	60	0	1	0	0	0	0	0	0	0	1	0	1	0	0	0
2172	18	14	a		a	d	c	c	1	a	0		1	0	1	0	0	0	0	0	0	0	0	0	0	0	0	0	0	0	0	0	0	30	0	0	1	0	0	0	0	0	0	2	0	2	0	0	0
2250	18	38	b	18	a	b	c	a	2	a	0		1	0	1	0	0	0	0	0	0	0	0	0	0	0	0	0	0	0	0	0	0	40	0	1	0	0	0	0	0	0	0	0	1	1	0	0	0
2266	18	15	a		a	a	c	c	3	b	0		1	0	0	0	0	0	0	0	0	0	0	0	0	0	0	0	0	0	0	0	0	35	0	0	1	0	0	0	0	1	0	0	0	2	0	0	0
2289	18	18	a		a	c	c	c	2	c	0		1	0	1	0	0	0	0	0	0	0	0	0	0	0	0	0	0	0	0	0	0	45	0	1	0	0	0	0	0	0	1	1	1	1	0	0	0
2311	18	14	a		a	d	c	c	2	a	0		1	0	0	0	0	0	0	1	0	0	0	0	0	0	0	0	0	0	0	0	0	30	0	0	0	0	1	0	0	1	0	0	2	1	0	0	0
2335	18	31	b	10	a	d	b	b	2	a	0		1	0	0	0	0	0	0	0	0	0	0	0	0	0	0	0	0	0	0	0	0	30	0	0	0	0	1	0	0	0	0	1	0	1	0	0	0
2336	18	23	b	4	a	d	c	b	3	a	0		1	0	0	0	0	0	0	0	0	0	0	0	0	0	0	0	0	0	0	0	0	30	0	0	0	0	1	0	0	1	1	0	0	1	0	0	0
2353	18	28	b	5	c	e	b	b	2	a	0		1	0	1	0	0	0	0	0	0	0	0	0	0	0	0	0	0	0	0	0	0	120	0	1	0	0	0	0	0	1	0	0	0	1	0	0	0
2355	18	20	a		c	e	c	d	2	b	1	d	1	0	0	0	0	0	0	1	0	0	0	0	0	0	0	0	0	0	0	0	0	60	0	1	0	0	0	0	0	0	0	0	0	2	0	0	0
2356	18	28	b	9	a	d	c	b	2	a	0		1	0	1	0	0	0	0	0	0	0	0	0	0	0	0	0	0	0	0	0	0	60	0	1	0	0	0	0	0	0	0	1	1	1	0	0	0
2368	18	31	b	8	c	e	c	b	2	b	1	g	1	0	1	0	0	0	0	0	0	0	0	0	0	0	0	0	0	0	0	0	0	30	0	1	0	0	0	0	0	1	0	0	1	2	0	0	0
2386	18	18	a		a	b	c	d	2	b	0		1	0	0	0	0	0	0	1	0	0	0	0	0	0	0	0	0	0	0	0	0	120	0	1	0	0	0	0	0	0	0	0	1	4	0	0	0
2444	18	25	b	4	a	b	b	b	1	a	1	b	1	0	1	0	0	0	0	0	0	0	0	0	0	0	0	0	0	0	0	0	0	45	0	1	0	0	0	0	0	1	0	0	1	1	0	0	0
2447	18	32	b	10	a	b	b	b	3	b	1	d	1	0	0	0	0	1	0	0	0	0	0	0	0	0	0	0	0	0	0	0	0	30	0	1	0	0	0	0	0	0	0	0	0	2	0	0	0
2475	18	16	a		c	e	c	c	4	b	1	b	1	0	0	0	0	1	0	0	0	0	0	0	0	0	0	0	0	0	0	0	0	30	0	1	0	0	0	0	0	0	0	2	0	2	0	0	0
2476	18	35	b	14	a	b	b	b	2	b	1	d	1	0	0	1	0	0	0	0	0	0	0	0	0	0	0	0	0	0	0	0	0	30	0	1	0	0	0	0	0	0	0	0	0	1	0	0	0
2483	8	21	a		a	d	c	a	2	b	1	g	1	0	0	0	0	0	0	0	0	0	0	1	0	0	0	0	0	0	0	0	0	30	0	0	0	0	1	0	0	0	0	0	0	1	0	0	0
2484	8	38	b	17	a	d	c	b	2	a	1	f	1	0	0	0	0	0	0	0	0	0	0	1	0	0	0	0	0	0	0	0	0	30	0	0	0	0	1	0	0	1	0	0	0	1	0	0	0
2505	18	29	b	8	a	b	a	b	2	b	1	g	1	0	0	1	0	0	0	0	0	0	0	0	0	0	0	0	0	0	0	0	0	95	0	1	0	0	0	0	0	0	0	0	0	1	0	0	0
2511	18	40	b	12	c	e	b	b	1	a	1	d	1	0	0	0	0	0	0	0	0	0	0	0	0	0	0	0	0	0	0	0	0	120	0	1	0	0	0	0	0	0	0	2	1	1	0	0	0
2540	8	28	b	5	a	c	c	b	3	b	0		1	0	1	0	0	0	0	0	0	0	0	0	0	0	0	0	0	0	0	0	0	10	0	0	0	0	1	0	0	1	1	0	1	2	0	0	0
2543	8	45	b	11	a	c	b	b	2	b	0		1	0	0	0	0	0	0	0	0	0	0	1	0	0	0	0	0	0	0	0	0	10	0	0	0	0	1	0	0	0	0	0	0	2	0	0	0
2572	8	30	b	8	a	a	b	b	1	b	1	b	1	0	0	0	0	0	0	0	0	0	0	0	0	0	0	0	0	0	0	0	0	30	0	0	0	0	1	0	0	1	0	0	2	1	0	0	0
2595	8	30	b	7	a	a	c	b	2	b	0		1	0	0	0	0	0	0	0	0	0	0	0	0	0	0	0	0	0	0	0	0	15	0	1	0	0	0	0	0	0	0	0	1	1	0	0	0
2625	8	22	a		a	c	c	d	3	b	0		1	0	1	0	0	0	0	0	0	0	0	0	0	0	0	0	0	0	0	0	0	30	0	0	0	0	1	0	0	0	0	0	0	1	0	0	0
2639	18	32	b	7	a	a	a	b	1	b	0		1	0	1	0	0	0	0	0	0	0	0	0	0	0	0	0	0	0	0	0	0	35	0	1	0	0	0	0	0	0	0	1	0	3	0	0	0
2640	18	17	a		a	a	a	a	2	a	0		1	0	1	0	0	0	0	0	0	0	0	0	0	0	0	0	0	0	0	0	0	30	1	0	0	0	0	0	0	0	0	1	2	1	0	0	0
2657	18	25	b	6	a	d	b	b	2	a	1	f	1	0	1	0	0	0	0	0	0	0	0	0	0	0	0	0	0	0	0	0	0	30	1	0	0	0	0	0	0	0	0	0	0	1	0	0	0
2671	18	17	a		a	b	c	c	2	a	0		1	0	1	0	0	0	0	0	0	0	0	0	0	0	0	0	0	0	0	0	0	60	0	0	0	0	0	1	0	1	0	0	0	2	0	0	0
2698	18	17	a		a	b	c	d	2	b	0		1	0	1	0	0	0	0	0	0	0	0	0	0	0	0	0	0	0	0	0	0	60	0	1	0	0	0	0	0	0	0	0	0	3	0	0	0
2701	18	20	a		a	c	c	d	2	b	1	b	1	0	1	0	0	0	0	0	0	0	0	0	0	0	0	0	0	0	0	0	0	15	0	1	0	0	0	0	0	0	0	0	0	1	0	0	0
2703	18	19	a		c	e	b	a	3	a	0		1	0	1	0	0	0	0	0	0	0	0	0	0	0	0	0	0	0	0	0	0	30	0	0	0	1	0	0	0	0	0	0	0	4	0	0	0
2737	18	26	a		a	b	c	d	3	a	0		1	0	1	0	0	0	0	0	0	0	0	0	0	0	0	0	0	0	0	0	0	35	0	1	0	0	0	0	0	0	0	0	1	5	0	0	0
2747	18	14	a		b	e	c	c	2	a	1	f	1	0	1	0	0	0	0	0	0	0	0	0	0	0	0	0	0	0	0	0	0	60	0	1	0	0	0	0	0	0	0	0	3	1	0	0	0
2752	18	22	a		b	e	c	d	3	b	1	g	1	0	1	0	0	0	0	0	0	0	0	0	0	0	0	0	0	0	0	0	0	60	0	1	0	0	0	0	0	0	0	0	0	2	0	0	0
2761	18	30	b	9	a	b	c	b	4	a	0		1	0	1	0	0	0	0	0	0	0	0	0	0	0	0	0	0	0	0	0	0	60	0	1	0	0	0	0	0	1	3	0	0	2	0	0	0
2776	18	25	b	8	a	c	a	a	2	a	1	f	1	0	1	0	0	0	0	0	0	0	0	0	0	0	0	0	0	0	0	0	0	40	1	0	0	0	0	0	0	0	1	0	1	1	0	0	0
2791	8	28	b	8	a	c	c	b	2	b	0		1	0	0	0	0	0	0	0	0	0	0	0	0	0	0	0	0	0	0	0	0	10	0	0	0	0	1	0	0	1	1	0	0	4	0	0	0
2792	8	30	b	7	a	c	c	b	2	b	0		1	0	0	0	0	0	0	0	0	0	0	0	0	0	0	0	0	0	0	0	0	20	0	0	0	0	1	0	0	0	1	1	0	3	0	0	0
2811	8	38	b	15	a	c	b	b	1	b	0		1	0	0	0	0	0	0	0	0	0	0	0	0	0	0	0	0	0	0	0	0	45	0	0	0	0	1	0	0	0	0	1	0	1	0	0	0
2833	18	20	b	2	a	c	b	b	2	a	0		1	0	1	0	0	0	0	0	0	0	0	0	0	0	0	0	0	0	0	0	0	120	0	0	0	0	0	1	0	1	1	0	0	1	0	0	0
2849	8	24	b	3	a	c	c	b	2	b	0		1	0	0	0	0	0	0	0	0	0	0	0	0	0	0	0	0	0	0	0	0	20	0	1	0	0	0	0	0	1	0	0	2	2	0	0	0
2868	8	30	b	12	a	c	c	b	1	b	1	g	1	0	0	0	0	0	0	1	0	0	0	0	0	0	0	0	0	0	0	0	0	45	0	1	0	0	0	0	0	0	0	1	1	1	0	0	0
2870	8	33	b	14	a	c	c	b	2	a	1	g	1	0	1	0	0	0	0	0	0	0	0	0	0	0	0	0	0	0	0	0	0	60	0	0	0	0	1	0	0	1	0	2	1	2	0	0	0
2881	8	31	b	5	a	c	c	b	3	b	0		1	0	1	0	0	0	0	0	0	0	0	0	0	0	0	0	0	0	0	0	0	30	0	1	0	0	0	0	0	0	0	1	0	1	0	0	0
2886	8	17	a		a	d	c	c	2	b	0		1	0	1	0	0	0	0	0	0	0	0	0	0	0	0	0	0	0	0	0	0	30	1	0	0	0	0	0	0	0	0	1	0	2	0	0	0
2887	8	24	a		a	c	c	a	1	b	0		1	0	1	0	0	0	0	0	0	0	0	0	0	0	0	0	0	0	0	0	0	30	0	1	0	0	0	0	0	0	0	0	0	1	0	0	0
2888	8	32	b	10	a	a	c	b	1	b	0		1	0	0	1	0	0	0	0	0	0	0	0	0	0	0	0	0	0	0	0	0	30	0	1	0	0	0	0	0	0	1	0	1	1	0	0	0
2912	18	25	b	7	c	e	b	b	1	a	0		1	0	1	0	0	0	0	0	0	0	0	0	0	0	0	0	0	0	0	0	0	90	0	0	0	0	0	0	1	1	0	0	0	1	0	0	0
2919	18	20	a		a	b	c	d	3	a	0		1	0	1	0	0	0	0	0	0	0	0	0	0	0	0	0	0	0	0	0	0	30	0	1	0	0	0	0	0	0	0	0	0	5	0	0	0
2944	8	31	b	13	a	d	c	b	4	b	0		1	0	1	0	0	0	0	0	0	0	0	0	0	0	0	0	0	0	0	0	0	45	0	1	0	0	0	0	0	0	0	1	0	1	0	0	0
2987	8	16	a		a	a	c	c	5	b	0		1	0	0	0	0	0	0	0	0	0	0	0	0	0	0	0	0	0	0	0	0	15	0	1	0	0	0	0	0	0	0	0	0	3	1	1	0
3079	18	26	b	6	a	c	b	b	1	b	1	g	1	0	0	0	0	0	0	0	0	0	0	0	0	0	0	0	0	0	0	0	0	60	0	1	0	0	0	0	0	0	1	0	1	1	0	0	0
3080	18	25	b	5	a	a	c	b	1	a	0		1	0	1	0	0	0	0	0	0	0	0	0	0	0	0	0	0	0	0	0	0	60	1	0	0	0	0	0	0	2	0	0	0	1	0	0	0
3088	18	35	b	15	a	d	a	b	2	a	1	e	1	0	1	0	0	0	0	0	0	0	0	0	0	0	0	0	0	0	0	0	0	30	1	0	0	0	0	0	0	1	0	1	2	1	0	0	0
3114	18	38	b	11	a	b	a	b	2	a	1	e	1	0	1	0	0	0	0	0	0	0	0	0	0	0	0	0	0	0	0	0	0	60	0	1	0	0	0	0	0	0	0	1	1	1	0	0	0
3118	18	23	b	5	c	e	a	b	4	a	1	d	1	0	1	0	0	0	0	0	0	0	0	0	0	0	0	0	0	0	0	0	0	60	0	1	0	0	0	0	0	1	0	0	0	1	1	0	1
3124	18	33	b	8	c	e	c	b	1	a	1	g	1	0	1	0	0	0	0	0	0	0	0	0	0	0	0	0	0	0	0	0	0	60	0	1	0	0	0	0	0	0	0	0	0	1	0	0	0
3154	18	40	b	18	a	b	a	b	1	a	1	g	1	0	1	0	0	0	0	0	0	0	0	0	0	0	0	0	0	0	0	0	0	60	0	0	0	0	0	1	0	1	0	2	1	1	0	0	0
3155	18	40	b	16	a	b	b	b	1	a	1	g	1	0	1	0	0	0	0	0	0	0	0	0	0	0	0	0	0	0	0	0	0	60	0	0	0	0	0	1	0	0	0	1	0	1	0	0	0
3156	18	37	b	13	a	b	c	a	2	a	1	g	1	0	0	1	0	0	0	0	0	0	0	0	0	0	0	0	0	0	0	0	0	60	0	0	0	0	0	1	0	0	0	1	1	1	0	0	0
3166	18	50	b	27	a	b	a	b	2	a	1	f	1	0	1	0	0	0	0	0	0	0	0	0	0	0	0	0	0	0	0	0	0	60	0	1	0	0	0	0	0	0	0	0	2	4	1	1	0
3198	18	22	b	6	c	e	c	b	4	a	0		1	0	1	0	0	0	0	0	0	0	0	0	0	0	0	0	0	0	0	0	0	15	0	1	0	0	0	0	0	0	0	0	0	1	0	0	0
3211	18	18	a		a	d	c	c	1	a	1	b	1	0	1	0	0	0	0	0	0	0	0	0	0	0	0	0	0	0	0	0	0	15	1	0	0	0	0	0	0	0	0	1	2	2	0	0	0
3213	18	21	a		a	b	c	d	1	a	1	g	1	0	1	0	0	0	0	0	0	0	0	0	0	0	0	0	0	0	0	0	0	60	0	0	0	1	0	0	0	0	1	0	0	1	0	0	0
3228	18	18	a		a	b	c	a	1	a	1	e	1	0	0	0	0	1	0	0	0	0	0	0	0	0	0	0	0	0	0	0	0	60	0	1	0	0	0	0	0	0	0	0	0	2	0	0	0
3302	8	33	b	8	a	a	c	b	3	b	0		1	0	1	0	0	0	0	0	0	0	0	0	0	0	0	0	0	0	0	0	0	40	0	1	0	0	0	0	0	0	0	0	2	1	0	0	0
3303	8	21	a		a	c	c	d	3	b	0		1	0	1	0	0	0	0	0	0	0	0	0	0	0	0	0	0	0	0	0	0	40	0	1	0	0	0	0	0	0	0	0	0	2	0	0	0
3328	8	39	b	16	a	c	a	b	1	b	1	g	1	0	1	0	0	0	0	0	0	0	0	0	0	0	0	0	0	0	0	0	0	60	0	1	0	0	0	0	0	0	0	0	0	1	0	0	0
3342	8	18	a		a	c	c	c	3	b	0		1	0	1	0	0	0	0	0	0	0	0	0	0	0	0	0	0	0	0	0	0	20	0	1	0	0	0	0	0	0	0	0	2	3	0	0	0
3349	8	19	a		b	e	c	d	3	b	0		1	0	1	0	0	0	0	0	0	0	0	0	0	0	0	0	0	0	0	0	0	30	0	1	0	0	0	0	0	2	0	0	0	3	0	0	0
3351	8	14	a		b	e	c	d	2	b	0		1	0	1	0	0	0	0	0	0	0	0	0	0	0	0	0	0	0	0	0	0	30	0	1	0	0	0	0	0	0	0	0	0	3	0	0	0
3358	8	26	b	9	a	c	c	b	6	b	1	g	1	0	1	0	0	0	0	0	0	0	0	0	0	0	0	0	0	0	0	0	0	45	0	1	0	0	0	0	0	0	1	1	1	2	0	0	0
3361	8	20	a		a	c	c	d	4	b	1	g	1	0	0	0	0	1	0	0	0	0	0	0	0	0	0	0	0	0	0	0	0	45	0	1	0	0	0	0	0	0	0	0	0	2	0	0	0
3416	8	27	b	3	a	a	c	b	5	a	0		1	0	1	0	0	0	0	0	0	0	0	0	0	0	0	0	0	0	0	0	0	20	0	1	0	0	0	0	0	0	1	2	1	3	0	0	0
3417	8	15	a		a	a	c	c	3	a	0		1	0	1	0	0	0	0	0	0	0	0	0	0	0	0	0	0	0	0	0	0	25	0	1	0	0	0	0	0	0	2	0	0	3	0	0	0
3418	8	35	b	16	a	a	b	b	4	b	0		1	0	1	0	0	0	0	0	0	0	0	0	0	0	0	0	0	0	0	0	0	30	0	0	0	0	1	0	0	0	0	2	1	3	0	0	0
3432	8	21	a		a	a	c	d	4	b	0		1	0	1	0	0	0	0	0	0	0	0	0	0	0	0	0	0	0	0	0	0	30	0	0	0	0	1	0	0	0	1	2	0	3	0	0	0
3435	8	24	b	5	a	a	c	b	1	b	0		1	0	1	0	0	0	0	0	0	0	0	0	0	0	0	0	0	0	0	0	0	30	0	0	0	0	1	0	0	1	1	0	0	1	0	0	0
3440	8	21	a		b	e	c	d	5	c	0		1	0	1	0	0	0	0	0	0	0	0	0	0	0	0	0	0	0	0	0	0	30	0	1	0	0	0	0	0	0	0	0	0	2	0	0	0
3489	8	19	a		a	c	c	d	3	b	1	f	1	0	1	0	0	0	0	0	0	0	0	0	0	0	0	0	0	0	0	0	0	45	0	1	0	0	0	0	0	0	0	0	0	2	0	0	0
3497	8	35	b	20	b	e	a	b	3	a	1	g	1	0	1	0	0	0	0	0	0	0	0	0	0	0	0	0	0	0	0	0	0	30	0	1	0	0	0	0	0	0	0	0	2	1	0	0	0
3515	8	17	a		a	a	c	d	1	b	0		1	0	1	0	0	0	0	0	0	0	0	0	0	0	0	0	0	0	0	0	0	30	0	1	0	0	0	0	0	0	0	1	0	1	0	0	0
3529	8	19	a		a	b	c	a	2	b	1	g	1	0	1	0	0	0	0	0	0	0	0	0	0	0	0	0	0	0	0	0	0	30	0	1	0	0	0	0	0	0	0	0	0	1	0	0	0
3531	8	15	a		a	b	c	c	2	b	1	g	1	0	1	0	0	0	0	0	0	0	0	0	0	0	0	0	0	0	0	0	0	35	0	0	0	0	1	0	0	0	0	1	1	2	0	0	0
3532	8	16	a		a	a	c	d	2	b	1	g	1	0	1	0	0	0	0	0	0	0	0	0	0	0	0	0	0	0	0	0	0	35	0	0	0	1	0	0	0	0	0	0	0	1	0	0	0
3538	18	18	b	2	a	a	c	b	3	a	1	f	1	0	1	0	0	0	0	0	0	0	0	0	0	0	0	0	0	0	0	0	0	30	0	0	0	0	1	0	0	0	0	0	0	2	1	0	0
3556	18	36	b	6	c	e	a	a	4	b	1	f	1	0	0	0	0	1	0	0	0	0	0	0	0	0	0	0	0	0	0	0	0	15	0	0	1	0	0	0	0	0	0	3	0	1	0	0	0
3564	18	33	b	11	a	b	c	b	2	a	1	b	1	0	1	0	0	0	0	0	0	0	0	0	0	0	0	0	0	0	0	0	0	60	0	1	0	0	0	0	0	1	0	2	0	1	0	0	0
3580	18	35	b	7	c	e	b	b	3	a	1	f	1	0	1	0	0	0	0	0	0	0	0	0	0	0	0	0	0	0	0	0	0	60	0	0	0	0	1	0	0	0	0	1	0	1	0	0	0
3581	18	34	b	6	c	e	a	b	1	a	1	f	1	0	1	0	0	0	0	0	0	0	0	0	0	0	0	0	0	0	0	0	0	60	0	0	0	0	1	0	0	0	0	0	1	1	0	0	0
3582	18	57	b	25	c	e	b	b	2	a	1	f	1	0	1	0	0	0	0	0	0	0	0	0	0	0	0	0	0	0	0	0	0	60	0	0	0	0	1	0	0	0	0	0	0	2	0	0	0
3587	18	28	b	4	c	e	c	b	1	a	1	g	1	0	1	0	0	0	0	0	0	0	0	0	0	0	0	0	0	0	0	0	0	60	0	0	0	0	1	0	0	0	1	0	0	1	0	0	0
[truncated: 60 more columns]

## Sheet: Sheet2
UniqueKey	UniqueKey
q1a_103	q1a_103
qI_1	qI_1
qI_2	qI_2
qI_2b_specify	qI_2b_specify
qI_6	qI_6
qI_7	qI_7
qI_8	qI_8
qI_9	qI_9
q15_sleeping_room	q15_sleeping_room
q17_BPL_card	q17_BPL_card
q63	q63
q64_go_where	q64_go_where
q65	q65
q67a	q67a
q67b	q67b
q67c	q67c
q67d	q67d
q67e	q67e
q67f	q67f
q67g	q67g
q67h	q67h
q67i	q67i
q67j	q67j
q67k	q67k
q68a	q68a
q68b	q68b
q68c	q68c
q68d	q68d
q68e	q68e
q68f	q68f
q68g	q68g
q68h	q68h
q69_time	q69_time
q70a	q70a
q70b	q70b
q70c	q70c
q70d	q70d
q70e	q70e
q70f	q70f
q70g	q70g
q10a_male	q10a_male
q10a_female	q10a_female
q10b_male	q10b_male
q10b_female	q10b_female
q10c_female	q10c_female
q10c_married	q10c_married
q10c_pregnant	q10c_pregnant
q10c_birth	q10c_birth
q10d_male	q10d_male
q10d_female	q10d_female
q10e_male	q10e_male
q10e_female	q10e_female
q10f_male	q10f_male
q10f_female	q10f_female
q66real	q66real
friendrelative1	friendrelative1
traditionalhealer	traditionalhealer
religiousleader	religiousleader
majorhopsital	majorhopsital
market	market
pharmacy	pharmacy
communityhealth	communityhealth
treatmentseeker	treatmentseeker
notreatment	notreatment
vfriendrelative	vfriendrelative
vtraditionalhealer	vtraditionalhealer
vreligiousleader	vreligiousleader
vmajorhospital	vmajorhospital
vmarket	vmarket
vpharm	vpharm
vcommunity	vcommunity
vother	vother
hindu	hindu
muslim	muslim
christian	christian
otherrelig	otherrelig
single	single
married	married
widowed	widowed
divorced	divorced
separated	separated
scheduledcaste	scheduledcaste
scheduledtribe	scheduledtribe
obc	obc
othercaste	othercaste
castenotreported	castenotreported
noformaled	noformaled
primary	primary
secondary	secondary
employed	employed
housewife	housewife
student	student
otheroccupation	otheroccupation
noBPL	noBPL
BPLcard	BPLcard
otherlocation	otherlocation
unmarriedyouth	unmarriedyouth
newleymarried	newleymarried
estmarried	estmarried
otherliving	otherliving
states	states
religion	religion
caste	caste
occupation	occupation
education	education
lifestagestatus	lifestagestatus
abovemediandistance	abovemediandistance
abovemedianage	abovemedianage
donotengage	donotengage
engage	engage
typeofhealthcare	typeofhealthcare
peopleperhouse2	peopleperhouse2
roomsperperson	roomsperperson
morethanmedroomperperson	twofiverooms
twofiverooms
