# Supplementary material for: Frequency and determinants of health care utilization for symptomatic reproductive tract infections in rural Indian women: A cross-sectional study
Source: PLoS One. 2019 Dec 5;14(12):e0225687. doi: 10.1371/journal.pone.0225687 (PMC6894837; doi:10.1371/journal.pone.0225687)
Supplement: S1 Codebook — (XLSX) [file pone.0225687.s002.xlsx]

## Sheet: Sheet1
The file "table2dataset.xlsx" includes all participants elgible for analysis in our survey and included in Table 2 of our manuscript. In order to examine the population from which we derived our models, drop all participants who did not answer 1 for q65. This removes all who did not report RTI symptoms.
Column Heading	Prompt	Code
UniqueKey
q1a_103	District	8 = Khordha 18 = Sundergarh
qI_1	How old are you?	age in years
qI_2	What is your marital status (Select one)	a = single b = married c = widowed d = divorced e = separated
qI_2b_specify	How many years have you been married?
qI_6	What is your religion	a = Hindu b = Muslim c = Christian d = Other
qI_7	What is your caste or tribe	a = SC b = ST c = OBC d = Other Caste
qI_8	What is the highest standard year of education that you have completed ?	a = no formal education b = primary education c = secondary education
qI_9	What is your occupation ?	a = Employed or self-employed b = Housewife c = Student d = Other
q15_sleeping_room	How many rooms in the house are used for sleeping ?
q17_BPL_card	Does your household own a BPL card? (please verify)	a = No b = Yes, verified c = Yes, not verified
q63	Last time when you were sick (any symptoms) did you seek treatment or care	1= Yes 0=No
q64_go_where	If answer to Q63 is yes, then where did you go?	a = Friend / relative b = Traditional healer c = Religious leader d = Major Hospital e = Bought a remedy/ medicine at the shop/ market f = Pharmacy g = Community health center or practitioner h = Other
q65	In the last two weeks have you experienced vaginal itching and discharge?	1= Yes 0=No **All who did not respond 1 to q65 were dropped for model analysis
q66real	The last time you experienced vaginal itching and discharge, did you seek treatment?	1 = yes
q67a	Based on Q66 If you did not seek care outside your home, what were the reasons? (a = I didn't think I needed treatment)	1= Yes 0=No
q67b	Based on Q66 If you did not seek care outside your home, what were the reasons? (b = Clinic too far from home)	1= Yes 0=No
q67c	Based on Q66 If you did not seek care outside your home, what were the reasons? (c = Unable to find transport)	1= Yes 0=No
q67d	Based on Q66 If you did not seek care outside your home, what were the reasons? (d = Could not take time off of work)	1= Yes 0=No
q67e	Based on Q66 If you did not seek care outside your home, what were the reasons? (e = Flood or bad weather)	1= Yes 0=No
q67f	Based on Q66 If you did not seek care outside your home, what were the reasons? (f = Cost for travel too high)	1= Yes 0=No
q67g	Based on Q66 If you did not seek care outside your home, what were the reasons? (g = Cost for treatment too high)	1= Yes 0=No
q67h	Based on Q66 If you did not seek care outside your home, what were the reasons? (h = Children could not be left home alone)	1= Yes 0=No
q67i	Based on Q66 If you did not seek care outside your home, what were the reasons? (i = Not happy with clinical services in area)	1= Yes 0=No
q67j	Based on Q66 If you did not seek care outside your home, what were the reasons? (j = Did not have permission from husband/mother-in-law/other)	1= Yes 0=No
q67k	Based on Q66 If you did not seek care outside your home, what were the reasons? (k = Other)	1= Yes 0=No
q68a	If anwer to Q66 is Yes Where did you go? (a = Friend/relative)	1= Yes 0=No
q68b	If anwer to Q66 is Yes Where did you go? (b = Traditional healer)	1= Yes 0=No
q68c	If anwer to Q66 is Yes Where did you go? (c = Religious leader)	1= Yes 0=No
q68d	If anwer to Q66 is Yes Where did you go? (d = Major hospital)	1= Yes 0=No
q68e	If anwer to Q66 is Yes Where did you go? (e = Bought a remedy/medicine at the shop/market)	1= Yes 0=No
q68f	If anwer to Q66 is Yes Where did you go? (f = Pharmacy)	1= Yes 0=No
q68g	If anwer to Q66 is Yes Where did you go? (g = Community health center or practitioner)	1= Yes 0=No
q68h	If anwer to Q66 is Yes Where did you go? (h = Other)	1= Yes 0=No
q69_time	How long did it take to get to your center of first choice?
q70a	In your opinion, what was the best way to prevent vaginal itching or discharge? (a = Nutrition)	1= Yes 0=No
q70b	In your opinion, what was the best way to prevent vaginal itching or discharge? (b = Medications)	1= Yes 0=No
q70c	In your opinion, what was the best way to prevent vaginal itching or discharge? (c = Washing hands)	1= Yes 0=No
q70d	In your opinion, what was the best way to prevent vaginal itching or discharge? (d = Vaccines)	1= Yes 0=No
q70e	In your opinion, what was the best way to prevent vaginal itching or discharge? (e = Clean food or water)	1= Yes 0=No
q70f	In your opinion, what was the best way to prevent vaginal itching or discharge? (f = Proper disposal of human waste)	1= Yes 0=No
q70g	In your opinion, what was the best way to prevent vaginal itching or discharge? (g = Cannot be prevented)	1= Yes 0=No
q10a_male	Number of Children < 5(Male) in the household
q10a_female	Number of Children < 5(Female) in the household
q10b_male	Number of Children 5 – 14(Female) in the household
q10b_female	Number of Children 5 – 14(Female) in the household
q10c_female	Number of Women 14-45 (Male) in the household
q10c_married	Number of Women 14-45 (Female) in the household
q10c_pregnant	How many females in the household bare pregnant?
q10c_birth	Number of Births in the household in the last 3 months?
q10d_male	Number of Men 14-45 (Male) in the household
q10d_female	Number of Men 14-45 (Female) in the household
q10e_male	Number of Women > 45 (Male) in the household
q10e_female	Number of Women > 45 (Female) in the household
q10f_male	Number of Men > 45 (Male) in the household
q10f_female	Number of Men > 45 (Female) in the household
friendrelative1		friendrelative1 = 1 if q64_go_where == "a"
traditionalhealer		traditionalhealer = 1 if q64_go_where == "b"
religiousleader		religiousleader = 1 if q64_go_where == "c"
majorhopsital		majorhopsital = 1 if q64_go_where == "d"
market		market = 1 if q64_go_where == "e"
pharmacy		pharmacy = 1 if q64_go_where == "f"
communityhealth		communityhealth = 1 if q64_go_where == "g"
treatmentseeker		treatmentseeker = 1 if q63 == 1
notreatment		notreatment = 1 if q63 == 0
vfriendrelative		vfriendrelative = 1 if q68a == 1
vtraditionalhealer		vtraditionalhealer = 1 if q68b == 1
vreligiousleader		vreligiousleader = 1 if q68c == 1
vmajorhospital		vmajorhospital = 1 if q68d == 1
vmarket		vmarket = 1 if q68e == 1
vpharm		vpharm = 1 if q68f == 1
vcommunity		vcommunity = 1 if q68g == 1
vother		vother = 1 if q68h == 1
hindu		hindu = 1 if qI_6 == "a"
muslim		muslim = 1 if qI_6 == "b"
christian		christian = 1 if qI_6 == "c"
otherrelig		otherrelig = 1 if qI_6 == "d"
single		single = 1 if qI_2 == "a"
married		married = 1 if qI_2 == "b"
widowed		widowed = 1 if qI_2 == "c"
divorced		divorced = 1 if qI_2 == "d"
separated		separated = 1 if qI_2 == "e"
scheduledcaste		scheduledcaste = 1 if qI_7 == "a"
scheduledtribe		scheduledtribe = 1 if qI_7 == "b"
obc		obc = 1 if qI_7 == "c"
othercaste		othercaste = 1 if qI_7 == "d"
castenotreported		castenotreported = 1 if qI_7 == "e"
noformaled		noformaled = 1 if qI_8 == "a"
primary		primary = 1 if qI_8 == "b"
secondary		secondary = 1 if qI_8 == "c"
employed		employed = 1 if qI_9 == "a"
housewife		housewife = 1 if qI_9 == "b"
student		student = 1 if qI_9 == "c"
otheroccupation		otheroccupation = 1 if qI_9 == "d"
noBPL		noBPL = 1 if q17_BPL_card == "a"
BPLcard		BPLcard = 1 if q17_BPL_card == "b" | q17_BPL_card == "c"
otherlocation		otherlocation = 1 if q64_go_where == "h"
unmarriedyouth		unmarriedyouth = 1 if single == 1 & qI_1 < 24
newleymarried		newleymarried = 1 if married == 1 & qI_2b_specify <= 2
estmarried		estmarried = 1 if married == 1 & qI_2b_specify > 2
otherliving		otherliving = 1 if qI_1 > 23 AND participant is not married
lifestagestatus
abovemediandistance		abovemediandistance = 1 if q69_time > 40
abovemedianage		abovemedianage = 1 if qI_1 > 26
donotengage	This variable indicates where participants sought care for vaginal symptoms if they did not engage with the healthcare system for general symptoms. Used for Table 6: Comparing Responses to RTI Symptoms Between Those Who Do and Do Not Seek Care for General Symptoms.	Participant's q68 response was checked if and recorded if q63 == 0 & q66real == 1
engage	This variable indicates where participants sought care for vaginal symptoms if they did engage with the healthcare system for general symptoms. Used for Table 6: Comparing Responses to RTI Symptoms Between Those Who Do and Do Not Seek Care for General Symptoms	Participant's q68 response was checked if and recorded if q63 == 1 & q66real == 1
typeofhealthcare	Used for Table 5, Indicated Participants' Provider of Care for RTI Symptoms
peopleperhouse2		q10a_male + q10a_female + q10b_male + q10b_female + q10c_female + q10d_male + q10e_female + q10f_male
roomsperperson		peopleperhouse2/ q15_sleeping_room
twofiverooms		twofiverooms = 1 if roomsperperson > 2.5
